# Supplementary material for: Differential Mucosal Microbiome Profiles across Stages of Human Colorectal Cancer
Source: Life (Basel). 2021 Aug 13;11(8):831. doi: 10.3390/life11080831 (PMC8401903; doi:10.3390/life11080831)
Supplement: Supplementary file 1 [file life-11-00831-s001.zip]

Archive with 5 entries (5 files):
- Supplementary Figures.pdf
- Supplementary Table 1.pdf
- Supplementary Table 2.pdf
- Supplementary Table 3.pdf
- Supplementary Table 4.pdf
